# Supplementary material for: The Pro-Apoptotic BH3-Only Protein Bim Interacts with Components of the Translocase of the Outer Mitochondrial Membrane (TOM)
Source: PLoS One. 2015 Apr 15;10(4):e0123341. doi: 10.1371/journal.pone.0123341 (PMC4398440; doi:10.1371/journal.pone.0123341)
Supplement: S1 Table — (XLSX) [file pone.0123341.s004.xlsx]

## Sheet: Identified Bim-interac.proteins
Gene Names	Uniprot	Fold enrichment	Peptides	Sequence Coverage [%]	PEP	Ratio H/L Normalized Mito	log2 Ratio H/L Normalized Mito	Ratio H/L Variability [%] Mito	Ratio H/L Count Mito	Intens. Mito	Intens. L Mito	Intens. H Mito
Bim	O54918-1;O54918;Q542N5;O54918-2;O54918-3;Q3U7X3	27.2532	8	38.3	9.2659e-59	0.036693	-4.76835	136.97	16	11732000	11429000	303290
Tom40	Q9QYA2;Q3UQD0	9.19625	6	25.8	1.8769e-59	0.10874	-3.20105	91.444	12	5544600	5207700	336930
Tom70	Q9CZW5;Q3TSX8;Q80TT4;Q8BNI6	8.22842	3	5.4	2.7734e-16	0.12153	-3.04062	107.92	5	616310	552200	64102
Mcl-1	P97287	12.44	4	16.3	4.586e-46	0.080386	-3.63691	98.153	9	3968000	3709000	258970
Bcl-x	O35843;Q99N36;Q64373-1;Q64373;Q3T9W4;Q5HZH3;Q99N35;Q64373-4;Q64373-3;Q9QWX2;Q64373-2;A2AHX9;A2AHX8;A2AHX7	18.1911	1	4.3	3.992e-07	0.054972	-4.18516	23.228	2	1848900	1796600	52302
Bcl-2	P10417-2;P10417;Q4VBF6;Q8BQK4;Q6NTH7	27.7516	1	11.4	8.8774e-06	0.036034	-4.7945	137.1	2	1046300	1024600	21677

## Sheet: Identified Peptides
Peptides obtained by MS:
	Sequence	Length	Mass	Proteins	Gene Names	Protein Names	Uniprot	Unique	PEP	Score	Ratio H/L Mito	Ratio H/L Normalized Mito	Ratio H/L Variability [%] Mito	Ratio H/L Count Mito	Intensity Mito	Intensity L Mito	Intensity H Mito
	EAEDHPQMVILQLLR	15	17909349	IPI00119799;IPI00225688;IPI00225689	Bcl2l11;Bim;mCG_11895;RP23-134I15.1-001;Bcl2l11;Bim;Bcl2l11;Bim;mCG_11895;RP23-134I15.1-006	Bcl2-interacting mediator of cell death;Bcl-2-like protein 11;BCL2-like 11 (Apoptosis facilitator);BCL2-like 11 (Apoptosis facilitator), isoform CRA_b;Putative uncharacterized protein;BCL2-like 11 (Apoptosis facilitator), isoform CRA_a	O54918-1;O54918;Q542N5;O54918-2;O54918;O54918-3;O54918;Q3U7X3	yes	1.77E-20	215.31	0.027881	0.038005	117.55	4	5900900	5731000	169890
	IGDEFNETYTR	11	13435994	IPI00119799;IPI00225688;IPI00225689	Bcl2l11;Bim;mCG_11895;RP23-134I15.1-001;Bcl2l11;Bim;Bcl2l11;Bim;mCG_11895;RP23-134I15.1-006	Bcl2-interacting mediator of cell death;Bcl-2-like protein 11;BCL2-like 11 (Apoptosis facilitator);BCL2-like 11 (Apoptosis facilitator), isoform CRA_b;Putative uncharacterized protein;BCL2-like 11 (Apoptosis facilitator), isoform CRA_a	O54918-1;O54918;Q542N5;O54918-2;O54918;O54918-3;O54918;Q3U7X3	yes	1.99E-09	180.13	0.01167	0.015907		1	895190	890840	4351
	QSQEEPEDLRPEIR	14	17248329	IPI00119799;IPI00225688;IPI00225689	Bcl2l11;Bim;mCG_11895;RP23-134I15.1-001;Bcl2l11;Bim;Bcl2l11;Bim;mCG_11895;RP23-134I15.1-006	Bcl2-interacting mediator of cell death;Bcl-2-like protein 11;BCL2-like 11 (Apoptosis facilitator);BCL2-like 11 (Apoptosis facilitator), isoform CRA_b;Putative uncharacterized protein;BCL2-like 11 (Apoptosis facilitator), isoform CRA_a	O54918-1;O54918;Q542N5;O54918-2;O54918;O54918-3;O54918;Q3U7X3	yes	3.98E-08	167.35	0.0093655	0.014827	113.25	3	1798100	1756700	41408
	RIGDEFNETYTR	12	14997005	IPI00119799;IPI00225688;IPI00225689	Bcl2l11;Bim;mCG_11895;RP23-134I15.1-001;Bcl2l11;Bim;Bcl2l11;Bim;mCG_11895;RP23-134I15.1-006	Bcl2-interacting mediator of cell death;Bcl-2-like protein 11;BCL2-like 11 (Apoptosis facilitator);BCL2-like 11 (Apoptosis facilitator), isoform CRA_b;Putative uncharacterized protein;BCL2-like 11 (Apoptosis facilitator), isoform CRA_a	O54918-1;O54918;Q542N5;O54918-2;O54918;O54918-3;O54918;Q3U7X3	yes	0.0077095	118.94	0.033108	0.052415		1	222570	214690	7874.8
	RSSLLSR	7	817477	IPI00119799	Bcl2l11;Bim;mCG_11895;RP23-134I15.1-001	Bcl2-interacting mediator of cell death;Bcl-2-like protein 11;BCL2-like 11 (Apoptosis facilitator);BCL2-like 11 (Apoptosis facilitator), isoform CRA_b;Putative uncharacterized protein	O54918-1;O54918;Q542N5	yes	0.004777	146.9	0.28075	0.44447	109.69	2	205490	168000	37484
	SPLFIFVR	8	97756984	IPI00119799	Bcl2l11;Bim;mCG_11895;RP23-134I15.1-001	Bcl2-interacting mediator of cell death;Bcl-2-like protein 11;BCL2-like 11 (Apoptosis facilitator);BCL2-like 11 (Apoptosis facilitator), isoform CRA_b;Putative uncharacterized protein	O54918-1;O54918;Q542N5	yes	1.46E-09	190.39	0.096442	0.14275		1	711690	707170	4520
	SSSGYFSFDTDR	12	1367563	IPI00119799	Bcl2l11;Bim;mCG_11895;RP23-134I15.1-001	Bcl2-interacting mediator of cell death;Bcl-2-like protein 11;BCL2-like 11 (Apoptosis facilitator);BCL2-like 11 (Apoptosis facilitator), isoform CRA_b;Putative uncharacterized protein	O54918-1;O54918;Q542N5	yes	4.80E-07	163.66	0.01727	0.026365	154.11	2	1491700	1483400	8278.1
	VFANDYR	7	88341882	IPI00119799;IPI00225688;IPI00225689	Bcl2l11;Bim;mCG_11895;RP23-134I15.1-001;Bcl2l11;Bim;Bcl2l11;Bim;mCG_11895;RP23-134I15.1-006	Bcl2-interacting mediator of cell death;Bcl-2-like protein 11;BCL2-like 11 (Apoptosis facilitator);BCL2-like 11 (Apoptosis facilitator), isoform CRA_b;Putative uncharacterized protein;BCL2-like 11 (Apoptosis facilitator), isoform CRA_a	O54918-1;O54918;Q542N5;O54918-2;O54918;O54918-3;O54918;Q3U7X3	yes	0.0025523	153.51	0.0092372	0.013966	86177	2	506360	476870	29487
	ANFLFK	6	73840646	IPI00474157;IPI00875326	Mom35;Tom40;Tomm40	Mitochondrial import receptor subunit TOM40 homolog;Mitochondrial outer membrane protein of 35 kDa;Protein Haymaker;Translocase of outer membrane 40 kDa subunit homolog;Putative uncharacterized protein	Q9QYA2;Q3UQD0	yes	0.0028741	158.63	0.071231	0.11112	52583	2	1038400	948240	90170
	ELFPVQMEGVK	11	12756533	IPI00474157;IPI00875326	Mom35;Tom40;Tomm40	Mitochondrial import receptor subunit TOM40 homolog;Mitochondrial outer membrane protein of 35 kDa;Protein Haymaker;Translocase of outer membrane 40 kDa subunit homolog;Putative uncharacterized protein	Q9QYA2;Q3UQD0	yes	0.01577	115.47	0.16118	0.25142	79296	2	264910	211020	53896
	FVNWQVDGEYR	11	14116521	IPI00474157	Mom35;Tom40;Tomm40	Mitochondrial import receptor subunit TOM40 homolog;Mitochondrial outer membrane protein of 35 kDa;Protein Haymaker;Translocase of outer membrane 40 kDa subunit homolog;Putative uncharacterized protein	Q9QYA2;Q3UQD0	yes	2.13E-17	200.45	0.014567	0.022439	59271	2	730990	705620	25368
	GSVNSNWIVGATLEK	15	1573.81	IPI00474157;IPI00875326	Mom35;Tom40;Tomm40	Mitochondrial import receptor subunit TOM40 homolog;Mitochondrial outer membrane protein of 35 kDa;Protein Haymaker;Translocase of outer membrane 40 kDa subunit homolog;Putative uncharacterized protein	Q9QYA2;Q3UQD0	yes	2.31E-19	200.9	0.061277	0.093326	30982	2	866730	828960	37766
	MQDTSASFGYQLDLPK	16	1799.84	IPI00474157;IPI00875326	Mom35;Tom40;Tomm40	Mitochondrial import receptor subunit TOM40 homolog;Mitochondrial outer membrane protein of 35 kDa;Protein Haymaker;Translocase of outer membrane 40 kDa subunit homolog;Putative uncharacterized protein	Q9QYA2;Q3UQD0	yes	1.51E-06	155.92	0.056692	0.088435	19859	2	543400	491960	51444
	QLSPTEAFPVLVGDMDNSGSLNAQVIHQLSPGLR	34	35898199	IPI00474157;IPI00875326	Mom35;Tom40;Tomm40	Mitochondrial import receptor subunit TOM40 homolog;Mitochondrial outer membrane protein of 35 kDa;Protein Haymaker;Translocase of outer membrane 40 kDa subunit homolog;Putative uncharacterized protein	Q9QYA2;Q3UQD0	yes	5.56E-14	170.38	0.11666	0.21173	67474	2	2100200	2021900	78283
	FALAQAQK	8	8754865	IPI00377728;IPI00751137	D16Wsu109e;Tomm70a;Tomm70a;D16Wsu109e;mKIAA0719	Mitochondrial import receptor subunit TOM70;Mitochondrial precursor proteins import receptor;Translocase of outer membrane 70 kDa subunit;Putative uncharacterized protein;MKIAA0719 protein;Translocase of outer mitochondrial membrane 70 homolog A (Yeast)	Q9CZW5;Q3TSX8;Q80TT4;Q8BNI6	yes	0.04245	96073	0.32968	0.51772		1	28760	19848	8912
	GLLQLQWK	8	98457565	IPI00377728;IPI00751137	D16Wsu109e;Tomm70a;Tomm70a;D16Wsu109e;mKIAA0719	Mitochondrial import receptor subunit TOM70;Mitochondrial precursor proteins import receptor;Translocase of outer membrane 70 kDa subunit;Putative uncharacterized protein;MKIAA0719 protein;Translocase of outer mitochondrial membrane 70 homolog A (Yeast)	Q9CZW5;Q3TSX8;Q80TT4;Q8BNI6	yes	1.60E-05	161.95	0.084135	0.12772	70167	2	295300	260220	35073
	SYFSSFTDDIISQPMLK	17	19779394	IPI00377728;IPI00751137	D16Wsu109e;Tomm70a;Tomm70a;D16Wsu109e;mKIAA0719	Mitochondrial import receptor subunit TOM70;Mitochondrial precursor proteins import receptor;Translocase of outer membrane 70 kDa subunit;Putative uncharacterized protein;MKIAA0719 protein;Translocase of outer mitochondrial membrane 70 homolog A (Yeast)	Q9CZW5;Q3TSX8;Q80TT4;Q8BNI6	yes	4.07E-10	164.73	0.024413	0.038337	36828	2	292250	272130	20117
	DSKPLGEAGAAGR	13	12276208	IPI00122958	Mcl1	Bcl-2-related protein EAT/mcl1;Induced myeloid leukemia cell differentiation protein Mcl-1 homolog	P97287	yes	0.010086	104.7	0.045901	0.074113	97575	4	446700	403400	43307
	IVTLISFGAFVAK	13	13648068	IPI00122958	Mcl1	Bcl-2-related protein EAT/mcl1;Induced myeloid leukemia cell differentiation protein Mcl-1 homolog	P97287	yes	2.60E-25	219.92	0.086406	0.13117		1	1705000	1649900	55119
	RALETLR	7	8575083	IPI00122958	Mcl1	Bcl-2-related protein EAT/mcl1;Induced myeloid leukemia cell differentiation protein Mcl-1 homolog	P97287	yes	0.017327	129.59	0.082636	0.15273		1	617610	582930	34678
	VVARPPPVGAEDPDVTASAER	21	21320862	IPI00122958	Mcl1	Bcl-2-related protein EAT/mcl1;Induced myeloid leukemia cell differentiation protein Mcl-1 homolog	P97287	yes	1.01E-17	194.74	0.04793	0.07588	129.31	3	1198700	1072800	125860
	ELVVDFLSYK	10	12116438	IPI00474590;IPI00133454;IPI00227924;IPI00406354;IPI00752554;IPI00227922;IPI00751430;IPI00828384;IPI00755966	Bcl2l;Bcl2l1;Bclx;Bcl2l;Bcl2l1;Bclx;mCG_50852;RP23-106A3.4-001;Bcl2l;Bcl2l1;Bclx;Bcl2l;Bcl2l1;Bclx;Bcl2l;Bcl2l1;RP23-106A3.4-002;Bcl2l;Bcl2l1;Bclx;Bcl2l1;RP23-106A3.4-007;Bcl2l1;RP23-106A3.4-005;Bcl2l1;RP23-106A3.4-006	Bcl-x-gamma;B-cell leukemia/lymphoma x-gamma;Apoptosis regulator Bcl-X;Bcl-2-like protein 1;Putative uncharacterized protein;Bcl2-like 1;BCL2-like 1;Bcl2-like 1, isoform CRA_a;B-cell leukemia/lymphoma x;Bcl-x	O35843;Q99N36;Q64373-1;Q64373;Q3T9W4;Q5HZH3;Q99N35;Q64373-4;Q64373;Q64373-3;Q64373;Q9QWX2;Q64373-2;Q64373;A2AHX9;A2AHX8;A2AHX7	yes	3.99E-07	165.72	0.03524	0.054972	23228	2	1848900	1796600	52302
	TSPLRPLVATAGPALSPVPPVVHLTLR	27	27586222	IPI00227012;IPI00845853	Bcl2;Bcl-2;mCG_128637;Bcl2	Apoptosis regulator Bcl-2;B-cell leukemia/lymphoma 2, isoform CRA_b;Bcl2 protein;Putative uncharacterized protein;B-cell leukemia/lymphoma 2	P10417-2;P10417;Q4VBF6;Q8BQK4;Q6NTH7	yes	8.88E-06	125.47	0.022792	0.036034	137.1	2	1046300	1024600	21677
